# Supplementary material for: Therapeutic Modulation of the Nox2–Hv1–ROS Axis by Botulinum Neurotoxin A Confers Protection Against CoCl2-Induced Retinal Hypoxic Injury
Source: Int J Mol Sci. 2025 Nov 6;26(21):10806. doi: 10.3390/ijms262110806 (PMC12608730; doi:10.3390/ijms262110806)
Supplement: Supplementary file 1 [file ijms-26-10806-s001.zip]

Archive with 1 entries (1 files):
- ijms-3951303-supplementary.pdf
